# Supplementary material for: Proteomic studies of VEGFR2 in human placentas reveal protein associations with preeclampsia, diabetes, gravidity, and labor
Source: Cell Commun Signal. 2024 Apr 9;22:221. doi: 10.1186/s12964-024-01567-0 (PMC11003095; doi:10.1186/s12964-024-01567-0)
Supplement: Supplementary file 1 — Supplementary Material 1. [file 12964_2024_1567_MOESM1_ESM.zip]

Archive with 2 entries (2 files):
- Video Ho S et al VEGFR2 and PDC-E2 10-15-23.mp4
- Ho S et al Supplementary Tables with corrected manuscript Title 3-25-24_ESM.pdf
